# Supplementary material for: Genome-Wide Identification, Evolution, and Expression of GDSL-Type Esterase/Lipase Gene Family in Soybean
Source: Front Plant Sci. 2020 Jun 25;11:726. doi: 10.3389/fpls.2020.00726 (PMC7332888; doi:10.3389/fpls.2020.00726)
Supplement: TABLE S2 — Multiple sequence alignment among 8 reported AtGELP proteins and their homologous proteins in soybean. [file Table_2.XLSX]

## Sheet: Sheet1
Table S2 Multiple sequence alignment among 8 reported AtGELP proteins and their homologous proteins in soybean.
Gene name in A. thaliana.	Gene name in our study	GeneBank ID	Homologous genes in soybeans	GeneBank ID	%Homology
AtCDEF1	AtGELP83	AT4G30140.1	GmGELP54	KRH55870.1	42.38
AtESM1	AtGELP63	AT3G14210.1	GmGELP142	KRH13793.1	27.26
AtEXL4	AtGELP42	AT1G75910.1	GmGELP164	KRH05981.1	38.38
AtGLIP1	AtGELP97	AT5G40990.1	GmGELP29	KRH69020.1	45.79
AtGLIP2	AtGELP20	AT1G53940.1	GmGELP62	KRH47691.1	28.46
AtLAE	AtGELP33	AT1G67830.1	GmGELP183	KRG94944.1	58.27
AtLTL1	AtGELP60	AT3G04290.1	GmGELP188	KRG97072.1	72.87
AtSFAR1-5	AtGELP26	AT1G54790.1	GmGELP23	KRH68596.1	57.47
