# Supplementary material for: Genome-Wide Identification, Evolution, and Expression of GDSL-Type Esterase/Lipase Gene Family in Soybean
Source: Front Plant Sci. 2020 Jun 25;11:726. doi: 10.3389/fpls.2020.00726 (PMC7332888; doi:10.3389/fpls.2020.00726)
Supplement: TABLE S3 — The Ka/Ks ratios of duplicated GELP gene pairs. [file Table_3.XLSX]

## Sheet: Sheet1
Table S3. The Ka/Ks ratios of duplicated GELP gene pairs.
Gene 1	Chromosome	Phytozome pseudomolecule position	Gene 2	Chromosome	Phytozome pseudomolecule position	Duplication Type	%Homology	Ka	Ks	Ka/Ks
GmGELP1	Chr1	10956610-10960136	GmGELP10	Chr2	12384604-12387478	WGD or Segmental	93.36	0.042048	0.152508	0.27571
GmGELP3	Chr1	41905974-41909844	GmGELP19	Chr3	8249390-8252886	WGD or Segmental	95.13	0.0303613	0.123656	0.24553
GmGELP3	Chr1	41905974-41909844	GmGELP66	Chr7	18048674-18058235	WGD or Segmental	81.54	0.155008	0.523937	0.295852
GmGELP3	Chr1	41905974-41909844	GmGELP65	Chr7	18040341-18046135	WGD or Segmental	81.32	0.167164	0.471503	0.354535
GmGELP4	Chr1	51738422-51740622	GmGELP87	Chr11	4522087-4524202	WGD or Segmental	97.08	0.0217056	0.0823197	0.263674
GmGELP4	Chr1	51738422-51740622	GmGELP154	Chr16	30549575-30553059	WGD or Segmental	82.39	0.12202	0.558608	0.218436
GmGELP4	Chr1	51738422-51740622	GmGELP9	Chr2	5645621-5648965	WGD or Segmental	82.39	0.133077	0.581229	0.228958
GmGELP7	Chr2	4231654-4234335	GmGELP153	Chr16	27365809-27368331	WGD or Segmental	92.51	0.0614106	0.148874	0.412501
GmGELP9	Chr2	5645621-5648965	GmGELP154	Chr16	30549575-30553059	WGD or Segmental	94.54	0.0159691	0.210192	0.0759738
GmGELP9	Chr2	5645621-5648965	GmGELP87	Chr11	4522087-4524202	WGD or Segmental	82.28	0.133507	0.558043	0.239242
GmGELP13	Chr2	43297348-43300008	GmGELP120	Chr14	47899920-47902239	WGD or Segmental	96.34	0.0173611	0.106609	0.162848
GmGELP15	Chr2	45117663-45121400	GmGELP116	Chr14	3992270-3996654	WGD or Segmental	93.45	0.0295922	0.153225	0.193128
GmGELP16	Chr2	45131059-45134696	GmGELP115	Chr14	3977944-3980627	WGD or Segmental	95.64	0.0160715	0.145913	0.110144
GmGELP19	Chr3	8249390-8252886	GmGELP65	Chr7	18040341-18046135	WGD or Segmental	81.28	0.192006	0.502871	0.381819
GmGELP19	Chr3	8249390-8252886	GmGELP66	Chr7	18048674-18058235	WGD or Segmental	81.01	0.182974	0.516877	0.354
GmGELP21	Chr3	40449553-40453538	GmGELP185	Chr19	45118043-45121712	WGD or Segmental	93.3	0.0367687	0.16077	0.228704
GmGELP22	Chr3	43158099-43161371	GmGELP186	Chr19	47852651-47856677	WGD or Segmental	93.88	0.032478	0.138983	0.233683
GmGELP23	Chr3	43903586-43906225	GmGELP187	Chr19	48631623-48635005	WGD or Segmental	96.8	0.0183363	0.0845737	0.216808
GmGELP24	Chr3	44819920-44825163	GmGELP188	Chr19	49605823-49611059	WGD or Segmental	96.85	0.0172131	0.0986292	0.174524
GmGELP24	Chr3	44819920-44825163	GmGELP33	Chr4	11906692-11912922	WGD or Segmental	81.01	0.133356	0.915143	0.145722
GmGELP25	Chr3	44830497-44833487	GmGELP189	Chr19	49616568-49619730	WGD or Segmental	95.45	0.0159646	0.150095	0.106363
GmGELP25	Chr3	44830497-44833487	GmGELP83	Chr10	40264251-40266686	WGD or Segmental	82.94	0.119492	0.579186	0.206311
GmGELP26	Chr3	44841960-44844706	GmGELP84	Chr10	40272043-40274432	WGD or Segmental	82.44	0.140491	0.55805	0.251754
GmGELP26	Chr3	44841960-44844706	GmGELP193	Chr20	45616970-45619607	WGD or Segmental	82.24	0.135158	0.594566	0.227322
GmGELP27	Chr3	44849419-44851672	GmGELP190	Chr19	49639900-49642287	WGD or Segmental	97.39	0.012284	0.0817134	0.150331
GmGELP28	Chr3	45003320-45006452	GmGELP159	Chr17	15158843-15162575	WGD or Segmental	85.91	0.103066	0.427318	0.241193
GmGELP29	Chr3	45669353-45670901	GmGELP182	Chr19	28941182-28942957	WGD or Segmental	89.33	0.0805396	0.25851	0.311553
GmGELP29	Chr3	45669353-45670901	GmGELP191	Chr19	50553853-50555792	WGD or Segmental	89.05	0.0960942	0.256632	0.374444
GmGELP30	Chr4	1789810-1791950	GmGELP46	Chr6	1690335-1692895	WGD or Segmental	92.74	0.055976	0.14665	0.381699
GmGELP31	Chr4	1795307-1799207	GmGELP47	Chr6	1697328-1701424	WGD or Segmental	96.07	0.01343	0.131348	0.102248
GmGELP31	Chr4	1795307-1799207	GmGELP124	Chr14	48592892-48598253	WGD or Segmental	81.58	0.154412	0.718377	0.214946
GmGELP31	Chr4	1795307-1799207	GmGELP163	Chr17	41407916-41413037	WGD or Segmental	81.46	0.153793	0.669124	0.229843
GmGELP33	Chr4	11906692-11912922	GmGELP188	Chr19	49605823-49611059	WGD or Segmental	80.81	0.127714	0.927811	0.137651
GmGELP34	Chr4	42248937-42254258	GmGELP51	Chr6	17327580-17330736	WGD or Segmental	95.38	0.0192068	0.150125	0.127939
GmGELP34	Chr4	42248937-42254258	GmGELP157	Chr17	7926190-7929352	WGD or Segmental	84.33	0.119201	0.572717	0.208133
GmGELP34	Chr4	42248937-42254258	GmGELP40	Chr5	2276426-2278856	WGD or Segmental	83.18	0.129928	0.601062	0.216165
GmGELP37	Chr4	52197612-52201472	GmGELP59	Chr6	51182160-51185482	WGD or Segmental	96.59	0.0222216	0.0741344	0.299748
GmGELP38	Chr4	52200630-52203870	GmGELP58	Chr6	51179208-51181752	WGD or Segmental	97.21	0.0125739	0.0807071	0.155797
GmGELP39	Chr5	724769-728554	GmGELP173	Chr19	804376-808519	WGD or Segmental	96.14	0.0220818	0.1013	0.217984
GmGELP40	Chr5	2276426-2278856	GmGELP157	Chr17	7926190-7929352	WGD or Segmental	96.01	0.0251797	0.100183	0.251336
GmGELP40	Chr5	2276426-2278856	GmGELP51	Chr6	17327580-17330736	WGD or Segmental	82.95	0.137821	0.592618	0.232562
GmGELP41	Chr5	3410511-3415753	GmGELP156	Chr17	6880928-6885512	WGD or Segmental	96.97	0.0217735	0.0690142	0.315494
GmGELP42	Chr5	3985405-3987297	GmGELP158	Chr17	10139989-10141799	WGD or Segmental	95.8	0.0162734	0.137667	0.118209
GmGELP43	Chr5	30898571-30900815	GmGELP97	Chr13	13883277-13885522	WGD or Segmental	95.36	0.0181442	0.15832	0.114604
GmGELP43	Chr5	30898571-30900815	GmGELP179	Chr19	8296666-8298876	WGD or Segmental	93.96	0.0261557	0.188029	0.139105
GmGELP43	Chr5	30898571-30900815	GmGELP177	Chr19	8235801-8238146	WGD or Segmental	93.76	0.031061	0.201128	0.154434
GmGELP43	Chr5	30898571-30900815	GmGELP176	Chr19	8041442-8043389	WGD or Segmental	93.6	0.032378	0.183221	0.176716
GmGELP43	Chr5	30898571-30900815	GmGELP178	Chr19	8260579-8263243	WGD or Segmental	92.88	0.0423772	0.184046	0.230254
GmGELP43	Chr5	30898571-30900815	GmGELP96	Chr13	13792197-13794068	WGD or Segmental	92.61	0.0392567	0.209689	0.187214
GmGELP43	Chr5	30898571-30900815	GmGELP180	Chr19	8303420-8305784	WGD or Segmental	91.36	0.0614742	0.280518	0.219146
GmGELP45	Chr5	35454762-35457417	GmGELP70	Chr8	9317877-9320594	WGD or Segmental	97.27	0.0107883	0.0819088	0.131711
GmGELP45	Chr5	35454762-35457417	GmGELP137	Chr15	6871510-6874512	WGD or Segmental	83.97	0.148395	0.429159	0.345781
GmGELP47	Chr6	1697328-1701424	GmGELP124	Chr14	48592892-48598253	WGD or Segmental	82.07	0.149903	0.68079	0.220191
GmGELP47	Chr6	1697328-1701424	GmGELP163	Chr17	41407916-41413037	WGD or Segmental	81.84	0.15004	0.638082	0.235142
GmGELP51	Chr6	17327580-17330736	GmGELP157	Chr17	7926190-7929352	WGD or Segmental	84.22	0.125609	0.547902	0.229254
GmGELP52	Chr6	42624934-42626211	GmGELP53	Chr6	42764422-42765684	Tandem	99.17	0.00800008	0.00977213	0.818663
GmGELP52	Chr6	42624934-42626211	GmGELP192	Chr20	21495430-21496741	WGD or Segmental	98.37	0.0208936	0.0286431	0.729447
GmGELP52	Chr6	42624934-42626211	GmGELP168	Chr18	16790533-16791777	WGD or Segmental	98.11	0.0242991	0.0295362	0.822688
GmGELP53	Chr6	42764422-42765684	GmGELP192	Chr20	21495430-21496741	WGD or Segmental	97.9	0.0297672	0.0196571	1.51432
GmGELP53	Chr6	42764422-42765684	GmGELP168	Chr18	16790533-16791777	WGD or Segmental	97.69	0.0325475	0.019625	1.65847
GmGELP55	Chr6	48369883-48371815	GmGELP56	Chr6	48376832-48379482	Tandem	87.42	0.117562	0.184469	0.637296
GmGELP55	Chr6	48369883-48371815	GmGELP57	Chr6	48390348-48393176	Tandem	87.33	0.111696	0.210668	0.530198
GmGELP55	Chr6	48369883-48371815	GmGELP88	Chr11	5968738-5974185	WGD or Segmental	86.99	0.112115	0.239631	0.467866
GmGELP56	Chr6	48376832-48379482	GmGELP57	Chr6	48390348-48393176	Tandem	95.78	0.0420122	0.0488308	0.860363
GmGELP56	Chr6	48376832-48379482	GmGELP88	Chr11	5968738-5974185	WGD or Segmental	85.16	0.117791	0.31462	0.374392
GmGELP57	Chr6	48390348-48393176	GmGELP88	Chr11	5968738-5974185	WGD or Segmental	85.35	0.109028	0.315587	0.345478
GmGELP60	Chr7	1106615-1108357	GmGELP72	Chr8	16120453-16122943	WGD or Segmental	96.77	0.0151968	0.0936173	0.162329
GmGELP60	Chr7	1106615-1108357	GmGELP113	Chr13	44189998-44191915	WGD or Segmental	86.73	0.0944495	0.46421	0.203463
GmGELP62	Chr7	3675687-3681153	GmGELP145	Chr16	1070403-1075202	WGD or Segmental	95.76	0.0275368	0.101184	0.272145
GmGELP63	Chr7	5378706-5383359	GmGELP146	Chr16	2789647-2792632	WGD or Segmental	94.79	0.0325155	0.115439	0.281669
GmGELP64	Chr7	18010576-18012149	GmGELP150	Chr16	19094363-19096176	WGD or Segmental	97.17	0.0284348	0.030756	0.924527
GmGELP64	Chr7	18010576-18012149	GmGELP169	Chr18	48076174-48080402	WGD or Segmental	93.68	0.073934	0.126272	0.585513
GmGELP65	Chr7	18040341-18046135	GmGELP169	Chr18	48076174-48080402	WGD or Segmental	82.15	0.152066	0.476614	0.319054
GmGELP65	Chr7	18040341-18046135	GmGELP66	Chr7	18048674-18058235	Tandem	81.38	0.17321	0.517233	0.334879
GmGELP68	Chr7	37250076-37254583	GmGELP102	Chr13	28644819-28649188	WGD or Segmental	95.59	0.0226883	0.114711	0.197787
GmGELP69	Chr7	42024977-42027134	GmGELP155	Chr17	2489617-2491715	WGD or Segmental	94.86	0.0282415	0.13395	0.210836
GmGELP69	Chr7	42024977-42027134	GmGELP139	Chr15	11406164-11408561	WGD or Segmental	82.16	0.158093	0.50887	0.310675
GmGELP69	Chr7	42024977-42027134	GmGELP75	Chr9	2929834-2932174	WGD or Segmental	81.88	0.155118	0.541162	0.286639
GmGELP70	Chr8	9317877-9320594	GmGELP137	Chr15	6871510-6874512	WGD or Segmental	83.22	0.155656	0.507346	0.306805
GmGELP72	Chr8	16120453-16122943	GmGELP113	Chr13	44189998-44191915	WGD or Segmental	86.63	0.0984947	0.4823	0.204219
GmGELP73	Chr8	42536858-42541673	GmGELP167	Chr18	13060060-13065124	WGD or Segmental	94.84	0.0213047	0.131359	0.162187
GmGELP74	Chr8	43775538-43779231	GmGELP166	Chr18	9704195-9707617	WGD or Segmental	96.29	0.024507	0.0764994	0.320355
GmGELP75	Chr9	2929834-2932174	GmGELP139	Chr15	11406164-11408561	WGD or Segmental	95.95	0.0228773	0.105687	0.216463
GmGELP75	Chr9	2929834-2932174	GmGELP155	Chr17	2489617-2491715	WGD or Segmental	81.44	0.15691	0.58377	0.268787
GmGELP76	Chr9	7924556-7927259	GmGELP141	Chr15	18032794-18035210	WGD or Segmental	92.7	0.0506243	0.170147	0.297532
GmGELP76	Chr9	7924556-7927259	GmGELP140	Chr15	18020785-18023088	WGD or Segmental	88.58	0.0943347	0.260779	0.361742
GmGELP78	Chr9	46370634-46374320	GmGELP172	Chr18	54105105-54109820	WGD or Segmental	95.59	0.027851	0.106583	0.261309
GmGELP79	Chr10	3792775-3797659	GmGELP100	Chr13	24269818-24273919	WGD or Segmental	94.47	0.0189092	0.190135	0.0994512
GmGELP80	Chr10	7068556-7072525	GmGELP91	Chr11	30188618-30192948	WGD or Segmental	90.51	0.0651271	0.20794	0.313202
GmGELP83	Chr10	40264251-40266686	GmGELP189	Chr19	49616568-49619730	WGD or Segmental	82.48	0.117257	0.65185	0.179884
GmGELP84	Chr10	40272043-40274432	GmGELP193	Chr20	45616970-45619607	WGD or Segmental	95.43	0.0272235	0.113123	0.240655
GmGELP87	Chr11	4522087-4524202	GmGELP154	Chr16	30549575-30553059	WGD or Segmental	82.77	0.122464	0.543713	0.225236
GmGELP89	Chr11	26312017-26325741	GmGELP112	Chr13	41494194-41497001	WGD or Segmental	83.59	0.139589	0.391193	0.356829
GmGELP89	Chr11	26312017-26325741	GmGELP94	Chr12	34061073-34062960	WGD or Segmental	83.57	0.143143	0.372771	0.383997
GmGELP92	Chr11	32490484-32499116	GmGELP165	Chr18	2074766-2080226	WGD or Segmental	95.46	0.0197182	0.146046	0.135014
GmGELP94	Chr12	34061073-34062960	GmGELP112	Chr13	41494194-41497001	WGD or Segmental	96.01	0.0223421	0.102814	0.217305
GmGELP96	Chr13	13792197-13794068	GmGELP178	Chr19	8260579-8263243	WGD or Segmental	95.24	0.018717	0.152655	0.12261
GmGELP96	Chr13	13792197-13794068	GmGELP97	Chr13	13883277-13885522	Tandem	94.02	0.0341835	0.16822	0.203208
GmGELP96	Chr13	13792197-13794068	GmGELP179	Chr19	8296666-8298876	WGD or Segmental	92.45	0.0360742	0.2327	0.155025
GmGELP96	Chr13	13792197-13794068	GmGELP176	Chr19	8041442-8043389	WGD or Segmental	92.36	0.0404799	0.220131	0.18389
GmGELP96	Chr13	13792197-13794068	GmGELP177	Chr19	8235801-8238146	WGD or Segmental	92.31	0.0367158	0.250066	0.146824
GmGELP96	Chr13	13792197-13794068	GmGELP180	Chr19	8303420-8305784	WGD or Segmental	92.57	0.052523	0.256639	0.204657
GmGELP97	Chr13	13883277-13885522	GmGELP179	Chr19	8296666-8298876	WGD or Segmental	94.29	0.0211878	0.203319	0.10421
GmGELP97	Chr13	13883277-13885522	GmGELP178	Chr19	8260579-8263243	WGD or Segmental	94.11	0.0335319	0.16638	0.201539
GmGELP97	Chr13	13883277-13885522	GmGELP176	Chr19	8041442-8043389	WGD or Segmental	94.02	0.0273587	0.193615	0.141305
GmGELP97	Chr13	13883277-13885522	GmGELP177	Chr19	8235801-8238146	WGD or Segmental	93.97	0.0236574	0.222516	0.106318
GmGELP97	Chr13	13883277-13885522	GmGELP180	Chr19	8303420-8305784	WGD or Segmental	92.95	0.0467796	0.238637	0.196028
GmGELP101	Chr13	28543595-28547447	GmGELP129	Chr15	6166626-6171449	WGD or Segmental	85.39	0.125595	0.393328	0.319314
GmGELP101	Chr13	28543595-28547447	GmGELP109	Chr13	34342771-34347885	WGD or Segmental	84.19	0.119901	0.463596	0.258632
GmGELP103	Chr13	33586390-33589913	GmGELP137	Chr15	6871510-6874512	WGD or Segmental	85.6	0.158937	0.220548	0.720645
GmGELP104	Chr13	33601435-33604296	GmGELP133	Chr15	6840247-6843393	WGD or Segmental	93.35	0.0534922	0.105074	0.509091
GmGELP105	Chr13	34299255-34301603	GmGELP132	Chr15	6211557-6213959	WGD or Segmental	95.74	0.0215713	0.109213	0.197516
GmGELP107	Chr13	34310207-34314155	GmGELP131	Chr15	6191942-6196218	WGD or Segmental	90.6	0.0654546	0.190514	0.343569
GmGELP107	Chr13	34310207-34314155	GmGELP108	Chr13	34328182-34331758	Tandem	86.36	0.11327	0.323765	0.349852
GmGELP107	Chr13	34310207-34314155	GmGELP130	Chr15	6185908-6190221	WGD or Segmental	85.11	0.140404	0.298878	0.469769
GmGELP108	Chr13	34328182-34331758	GmGELP131	Chr15	6191942-6196218	WGD or Segmental	86.35	0.104142	0.283918	0.366804
GmGELP108	Chr13	34328182-34331758	GmGELP130	Chr15	6185908-6190221	WGD or Segmental	85.61	0.130756	0.282545	0.462779
GmGELP109	Chr13	34342771-34347885	GmGELP129	Chr15	6166626-6171449	WGD or Segmental	95.18	0.0203214	0.149251	0.136156
GmGELP110	Chr13	34433218-34438675	GmGELP128	Chr15	6105499-6110385	WGD or Segmental	95.42	0.022092	0.131061	0.168562
GmGELP111	Chr13	34443302-34449715	GmGELP127	Chr15	6095770-6103591	WGD or Segmental	95.77	0.0362608	0.0844179	0.42954
GmGELP121	Chr14	48558601-48564791	GmGELP160	Chr17	41366036-41371219	WGD or Segmental	95.33	0.024096	0.143791	0.167577
GmGELP122	Chr14	48572636-48577577	GmGELP161	Chr17	41379741-41389864	WGD or Segmental	96.25	0.0317153	0.0789944	0.401488
GmGELP123	Chr14	48578569-48582872	GmGELP162	Chr17	41392813-41397100	WGD or Segmental	94.3	0.0355459	0.135801	0.26175
GmGELP124	Chr14	48592892-48598253	GmGELP163	Chr17	41407916-41413037	WGD or Segmental	96.23	0.0223249	0.0943651	0.23658
GmGELP125	Chr14	48602116-48603776	GmGELP164	Chr17	41418307-41420497	WGD or Segmental	89.14	0.11338	0.303645	0.373395
GmGELP130	Chr15	6185908-6190221	GmGELP131	Chr15	6191942-6196218	Tandem	86.77	0.130239	0.314272	0.414416
GmGELP139	Chr15	11406164-11408561	GmGELP155	Chr17	2489617-2491715	WGD or Segmental	82.25	0.155442	0.534398	0.290873
GmGELP140	Chr15	18020785-18023088	GmGELP141	Chr15	18032794-18035210	Tandem	91.31	0.0801295	0.169314	0.47326
GmGELP142	Chr15	49844076-49848069	GmGELP143	Chr15	49856796-49861158	Tandem	98.74	0.00946571	0.0237644	0.398315
GmGELP150	Chr16	19094363-19096176	GmGELP169	Chr18	48076174-48080402	WGD or Segmental	93.99	0.0653789	0.150966	0.43307
GmGELP168	Chr18	16790533-16791777	GmGELP192	Chr20	21495430-21496741	WGD or Segmental	99.03	0.00756945	0.0181278	0.417561
GmGELP176	Chr19	8041442-8043389	GmGELP177	Chr19	8235801-8238146	Tandem	99.27	0.00599883	0.0298733	0.200809
GmGELP176	Chr19	8041442-8043389	GmGELP179	Chr19	8296666-8298876	WGD or Segmental	98.56	0.0108283	0.0261058	0.414787
GmGELP176	Chr19	8041442-8043389	GmGELP178	Chr19	8260579-8263243	WGD or Segmental	93.62	0.0410768	0.152395	0.269541
GmGELP176	Chr19	8041442-8043389	GmGELP180	Chr19	8303420-8305784	WGD or Segmental	90.18	0.0594124	0.280929	0.211486
GmGELP177	Chr19	8235801-8238146	GmGELP179	Chr19	8296666-8298876	WGD or Segmental	98.55	0.00720294	0.049198	0.146407
GmGELP177	Chr19	8235801-8238146	GmGELP178	Chr19	8260579-8263243	Tandem	93.57	0.0373128	0.179807	0.207515
GmGELP177	Chr19	8235801-8238146	GmGELP180	Chr19	8303420-8305784	Tandem	89.87	0.0554187	0.290261	0.190927
GmGELP178	Chr19	8260579-8263243	GmGELP179	Chr19	8296666-8298876	Tandem	93.98	0.0366709	0.150248	0.24407
GmGELP178	Chr19	8260579-8263243	GmGELP180	Chr19	8303420-8305784	Tandem	92.55	0.0486524	0.18729	0.259771
GmGELP179	Chr19	8296666-8298876	GmGELP180	Chr19	8303420-8305784	Tandem	89.99	0.0574641	0.305841	0.187889
GmGELP182	Chr19	28941182-28942957	GmGELP191	Chr19	50553853-50555792	WGD or Segmental	90.12	0.085981	0.193473	0.444409
Mean							90.88	0.07	0.26	0.3
