# Supplementary material for: Genome-Wide Identification, Evolution, and Expression of GDSL-Type Esterase/Lipase Gene Family in Soybean
Source: Front Plant Sci. 2020 Jun 25;11:726. doi: 10.3389/fpls.2020.00726 (PMC7332888; doi:10.3389/fpls.2020.00726)
Supplement: TABLE S4 — FPKM values of different tissues of soybean GELP genes. [file Table_4.XLSX]

## Sheet: Sheet1
Table S4. FPKM values of different tissues of soybean GELP genes.
Gene	young_leaf	flower	one cm pod	pod shell 10DAF	pod shell 14DAF	seed 10DAF	seed 14DAF	seed 21DAF	seed 25DAF	seed 28DAF	seed 35DAF	seed 42DAF	root	nodule
GmGELP1	0	34	121	9	2	673	1341	1341	462	222	253	30	0	1
GmGELP2	30	2	2	0	0	1	2	0	0	0	0	0	0	0
GmGELP3	4	6	1	1	2	0	1	0	1	0	4	3	0	0
GmGELP4	0	0	0	0	0	0	0	0	0	0	0	0	0	1
GmGELP5	6	1	12	11	1	0	1	0	0	0	0	0	0	1
GmGELP6	0	0	0	0	0	8	52	72	67	55	30	8	0	0
GmGELP7	0	5	0	0	0	1	0	0	0	0	0	0	0	0
GmGELP8	0	1	0	0	1	7	33	12	4	1	1	1	0	0
GmGELP9	1	1	2	0	4	0	0	0	0	0	0	0	38	12
GmGELP10	0	11	5	0	0	11	33	24	21	11	5	9	4	62
GmGELP11	0	19	0	0	0	0	0	0	0	2	1	1	0	1
GmGELP12	4	1	0	1	1	0	6	3	0	7	6	2	3	0
GmGELP13	0	3	0	0	0	0	0	0	2	1	1	0	20	5
GmGELP14	0	0	0	0	0	0	0	0	0	0	0	0	0	0
GmGELP15	71	72	13	7	6	1	0	0	0	0	0	0	0	0
GmGELP16	56	72	68	80	137	4	5	14	6	4	1	0	0	0
GmGELP19	11	3	0	0	0	0	1	0	1	2	7	6	1	0
GmGELP33	692	245	95	55	20	57	47	14	23	8	20	1	0	0
GmGELP20	0	0	2	0	0	5	0	0	0	0	0	0	1	0
GmGELP21	151	27	94	89	57	19	48	23	45	38	32	13	83	5
GmGELP22	178	97	189	163	205	52	125	28	103	77	87	55	81	30
GmGELP24	303	57	156	203	54	0	0	0	0	1	0	0	0	1
GmGELP25	0	53	0	0	8	1	0	0	0	0	0	0	0	0
GmGELP26	10	90	34	53	847	0	0	0	0	0	0	0	0	0
GmGELP27	11	19	12	8	3	0	0	1	0	0	0	0	0	0
GmGELP28	1	35	1	0	0	2	22	30	90	85	67	20	0	1
GmGELP29	0	0	0	0	0	0	0	0	0	0	0	0	0	0
GmGELP30	0	183	0	0	0	0	0	0	0	0	0	0	0	0
GmGELP31	2	5	1	1	2	0	0	0	0	0	0	0	0	5
GmGELP34	0	2	0	0	0	1	0	0	0	0	0	0	20	3
GmGELP36	0	514	1	2	0	0	1	0	0	0	0	0	0	0
GmGELP37	12	12	3	5	2	0	19	16	18	17	20	14	0	0
GmGELP38	4	2	1	1	6	0	1	1	1	0	0	1	0	0
GmGELP40	0	0	2	3	0	2	0	1	0	0	0	0	151	16
GmGELP41	154	74	57	116	101	4	18	3	10	6	24	1	6	0
GmGELP42	88	144	215	338	293	30	7	2	6	7	9	21	0	0
GmGELP39	15	5	10	12	30	0	2	1	4	0	4	0	6	8
GmGELP43	127	76	134	157	134	1	0	0	0	0	0	0	0	0
GmGELP44	0	30	0	0	0	0	0	0	0	0	0	0	0	0
GmGELP45	122	91	27	64	102	63	49	19	163	171	155	64	0	1
GmGELP46	1	5	2	1	1	1	0	0	0	0	0	3	2	0
GmGELP47	0	0	1	2	7	0	0	0	0	0	0	0	5	6
GmGELP48	117	3	4	3	0	1	0	0	0	0	0	0	2	0
GmGELP49	4	4	4	3	3	33	138	68	74	53	38	0	1	0
GmGELP51	0	0	0	0	0	0	0	0	0	0	0	0	26	4
GmGELP54	0	0	0	0	0	2	1	0	0	0	0	0	0	0
GmGELP56	0	4	0	1	0	0	0	1	0	0	1	1	0	0
GmGELP57	0	0	9	0	0	78	88	54	75	115	190	52	0	0
GmGELP58	14	0	3	2	6	2	0	0	0	0	0	0	0	0
GmGELP59	44	25	53	71	20	6	3	5	6	5	5	4	0	0
GmGELP60	51	359	19	39	80	10	5	4	12	20	7	0	0	0
GmGELP61	0	0	1	0	0	0	0	0	0	0	0	0	1	0
GmGELP62	0	4	2	0	0	0	0	0	0	0	0	0	2	6
GmGELP63	0	1	0	0	1	3	4	8	101	314	362	114	0	1
GmGELP64	136	48	128	82	34	2	5	0	1	0	0	0	0	1
GmGELP65	0	10	0	0	0	0	0	0	0	0	0	0	8	1
GmGELP66	111	74	122	114	85	56	77	25	71	49	60	14	195	94
GmGELP68	0	1	0	0	0	1	1	2	1	0	0	0	7	3
GmGELP69	0	0	0	0	0	2	22	14	19	21	4	0	0	0
GmGELP70	47	50	56	75	83	93	52	27	67	47	42	21	0	0
GmGELP71	121	63	92	69	44	30	38	36	34	22	27	14	202	229
GmGELP72	189	366	50	87	112	13	30	9	33	34	8	0	0	0
GmGELP73	18	51	22	16	11	2	1	0	0	0	0	0	0	0
GmGELP74	14	49	10	20	23	2	6	1	2	3	4	3	3	0
GmGELP76	0	0	0	4	0	0	0	1	0	0	0	0	0	0
GmGELP77	7	1	10	4	3	192	957	902	848	609	400	23	0	3
GmGELP78	14	17	15	5	6	0	0	0	0	0	0	0	0	0
GmGELP79	93	117	775	692	1915	4	2	0	0	0	0	0	1	1
GmGELP80	1	0	1	2	2	4	6	1	5	1	1	0	130	17
GmGELP81	0	0	0	0	0	0	0	0	0	0	0	0	0	0
GmGELP82	0	3	1	1	0	2	13	7	7	0	1	0	84	90
GmGELP83	0	0	1	0	0	1	0	0	0	0	0	0	0	0
GmGELP84	0	0	2	0	1	3	2	1	0	2	0	0	0	0
GmGELP86	0	0	0	0	0	22	42	11	20	26	31	27	0	1
GmGELP85	0	1	1	0	0	2	2	0	4	7	14	3	1	0
GmGELP87	0	0	0	1	0	1	0	0	0	0	0	0	0	0
GmGELP88	0	21	0	0	0	0	0	0	0	0	0	0	0	0
GmGELP89	11	8	20	17	42	2	16	17	35	35	68	38	65	5
GmGELP92	177	88	84	121	105	8	3	1	3	4	5	0	26	31
GmGELP94	1	0	0	0	0	2	8	0	4	4	5	1	5	1
GmGELP99	0	7	0	0	0	0	0	0	0	1	0	0	0	0
GmGELP97	65	59	84	100	76	1	1	0	0	0	0	0	0	0
GmGELP96	37	78	63	66	8	1	0	0	0	0	0	0	0	0
GmGELP95	0	50	47	45	57	78	30	11	2	0	0	0	0	0
GmGELP100	78	103	314	482	1119	3	4	0	3	3	0	0	3	0
GmGELP91	35	9	15	27	39	3	3	4	4	3	1	1	27	0
GmGELP101	27	15	11	15	15	11	5	7	11	9	11	4	10	10
GmGELP102	3	0	1	3	1	1	0	0	0	0	1	0	20	6
GmGELP103	119	40	89	120	34	1	0	0	0	0	0	0	0	0
GmGELP104	64	42	56	71	35	2	1	0	0	0	0	0	64	7
GmGELP105	42	89	57	43	102	1	0	0	0	0	0	0	0	0
GmGELP108	0	1	0	1	0	1	0	0	0	0	0	0	10	6
GmGELP109	30	10	10	2	0	37	18	9	17	9	3	1	18	9
GmGELP110	107	69	57	49	52	3	7	0	1	1	0	0	0	0
GmGELP111	0	0	0	1	7	6	2	1	0	0	0	0	0	0
GmGELP113	31	66	12	10	27	0	0	0	0	0	1	0	3	2
GmGELP114	12	21	5	14	13	16	6	1	32	31	39	20	30	17
GmGELP115	138	313	196	235	595	1	1	0	1	0	0	0	1	0
GmGELP116	3	7	2	3	3	0	0	0	0	0	0	0	0	0
GmGELP117	4	37	13	4	1	64	119	64	125	134	131	43	124	9
GmGELP118	47	112	90	87	71	7	14	0	8	3	6	5	6	0
GmGELP120	0	6	0	2	1	0	0	0	1	0	0	0	25	3
GmGELP125	0	0	0	0	0	0	0	0	0	0	0	0	0	0
GmGELP124	50	1941	150	81	0	1	0	0	0	0	0	0	0	0
GmGELP123	0	160	2	3	0	0	0	0	0	0	0	0	0	0
GmGELP122	4	23	11	11	49	1	0	0	0	0	0	0	0	0
GmGELP121	561	34	56	59	54	1	8	3	0	0	0	0	0	0
GmGELP126	3	7	2	1	2	1	1	0	0	0	0	0	0	1
GmGELP127	32	141	35	68	97	3	0	1	0	0	0	0	0	0
GmGELP128	86	52	72	55	24	0	0	0	0	0	0	0	0	0
GmGELP129	85	38	45	50	14	20	32	15	13	13	2	4	18	4
GmGELP130	13	18	39	28	18	0	0	0	1	1	1	1	22	1
GmGELP131	40	23	52	22	18	1	7	2	3	3	2	1	47	6
GmGELP132	67	91	65	72	112	3	2	0	0	0	0	0	1	0
GmGELP133	46	31	64	63	50	5	4	2	2	1	5	1	0	0
GmGELP134	3543	566	967	889	283	0	0	2	42	31	35	17	0	1
GmGELP135	34	44	149	166	101	1	0	0	0	0	0	0	2	0
GmGELP136	5	6	4	9	5	0	0	0	0	0	0	0	0	0
GmGELP137	459	66	180	315	207	4	13	6	6	3	3	1	0	0
GmGELP138	14	14	29	35	54	1	2	2	1	0	0	0	30	111
GmGELP139	1	7	0	0	0	0	0	1	0	0	0	0	0	0
GmGELP140	0	0	0	0	0	1	0	0	0	0	0	0	0	0
GmGELP141	0	0	0	0	1	0	0	3	9	6	6	4	0	8
GmGELP142	0	1	0	0	0	0	0	0	0	0	0	0	1	0
GmGELP143	0	0	0	0	0	0	0	0	0	0	0	0	4	2
GmGELP144	1	0	0	0	0	1	0	0	0	0	0	0	3	0
GmGELP145	1	5	1	0	0	0	0	0	0	0	1	0	33	4
GmGELP146	7	4	13	0	3	37	89	193	704	1499	1058	287	0	0
GmGELP147	28	5	20	25	10	0	1	0	0	0	0	0	15	0
GmGELP148	8	97	120	87	0	1	0	0	0	0	0	0	0	0
GmGELP149	453	212	394	312	292	235	360	137	204	145	138	49	26	22
GmGELP150	0	0	0	0	0	0	0	0	0	0	0	0	0	0
GmGELP151	0	0	0	0	0	1	0	0	0	0	1	0	0	0
GmGELP152	0	0	0	0	0	0	0	0	0	0	0	0	0	0
GmGELP153	0	2	0	1	0	0	2	2	2	0	0	0	0	0
GmGELP154	3	5	0	0	1	0	0	0	0	0	0	0	79	20
GmGELP155	0	1	1	0	0	13	11	7	6	1	0	0	0	0
GmGELP112	0	3	0	0	1	3	8	2	2	8	9	2	81	24
GmGELP156	117	35	71	111	75	41	36	11	31	21	24	12	56	43
GmGELP157	1	3	1	0	0	0	0	1	0	2	0	3	117	21
GmGELP158	256	81	94	113	179	24	3	0	0	2	4	1	0	0
GmGELP159	64	23	23	20	42	80	205	86	122	87	77	15	2	1
GmGELP160	250	7	5	20	50	0	0	0	0	0	0	0	0	0
GmGELP161	0	10	5	1	13	0	1	0	0	0	0	0	0	0
GmGELP162	3	140	4	0	5	0	0	0	0	0	0	0	0	1
GmGELP163	62	183	16	5	0	1	0	0	0	0	0	0	0	0
GmGELP164	0	0	0	0	0	0	0	0	0	0	0	0	0	0
GmGELP166	0	2	3	5	0	0	0	0	0	0	0	0	0	0
GmGELP167	17	42	21	15	31	1	0	0	2	7	3	0	0	0
GmGELP169	0	0	0	0	0	0	0	0	0	1	0	0	133	33
GmGELP171	5	2	2	3	5	0	0	0	0	0	0	0	3	1
GmGELP172	32	23	23	13	1	0	0	0	0	0	0	0	0	0
GmGELP173	90	38	80	134	107	27	32	11	16	3	4	6	0	69
GmGELP175	0	2	0	0	0	12	51	14	11	7	2	0	0	0
GmGELP176	70	41	61	89	11	0	0	0	0	0	0	0	0	0
GmGELP177	10	7	12	43	8	0	0	0	0	0	0	0	0	0
GmGELP178	2	82	24	20	1	0	0	0	0	0	0	0	0	0
GmGELP180	803	345	826	840	288	2	0	0	2	1	2	0	0	0
GmGELP181	0	2	0	0	0	0	0	0	0	0	0	0	0	0
GmGELP183	137	56	183	232	157	60	94	54	61	48	73	60	35	2
GmGELP185	62	34	193	148	102	78	166	57	88	53	45	22	124	8
GmGELP186	191	67	186	230	228	40	89	46	90	53	83	54	77	59
GmGELP187	14	14	12	8	6	2	1	1	2	0	0	0	22	3
GmGELP188	356	84	306	342	178	15	8	1	7	0	0	0	3	0
GmGELP189	1	19	0	3	0	0	0	0	0	0	0	0	0	0
GmGELP190	49	36	28	24	6	1	0	0	0	0	0	0	0	0
GmGELP191	0	3	0	2	3	3	2	0	0	0	1	1	96	2
GmGELP193	7	261	63	30	0	1	1	1	1	1	0	0	0	0
