# Supplementary material for: Genome-Wide Identification, Evolution, and Expression of GDSL-Type Esterase/Lipase Gene Family in Soybean
Source: Front Plant Sci. 2020 Jun 25;11:726. doi: 10.3389/fpls.2020.00726 (PMC7332888; doi:10.3389/fpls.2020.00726)
Supplement: TABLE S7 — FPKM values under ABA treatment of soybean GELP genes. [file Table_7.XLSX]

## Sheet: Sheet1
Table S7. FPKM values under ABA treatment of soybean GELP genes.
Gene ID	Gene Name	CK_treat-Expression	ABA_treat-Expression	log2FoldChange(ABA_treat/CK_treat)	Pvalue	Padj	Up/Down-Regulation
LOC100807720	GmGELP193	66.1833	625.168	3.2397	2.93e-73	2.19e-71	Up
LOC100790145	GmGELP74	229.913	560.473	1.28556	3.77e-25	7.28e-24	Up
LOC100800157	GmGELP136	51.3024	140.891	1.45748	1.34e-07	8.05e-07	Up
LOC100777710	GmGELP163	2082.9	680.416	-1.6141	1.11e-88	1.09e-86	Down
LOC100809796	GmGELP16	1155.55	466.982	-1.30714	5.69e-42	2.09e-40	Down
LOC100812344	GmGELP24	4748.59	1359.76	-1.80415	3.55e-234	1.84e-231	Down
LOC100810163	GmGELP158	5520.96	1814.31	-1.6055	1.12e-212	4.5e-210	Down
LOC100776334	GmGELP172	609.986	273.789	-1.15571	2.88e-21	4.65e-20	Down
LOC100802921	GmGELP179	763.683	258.068	-1.56523	2.99e-35	8.7e-34	Down
LOC100816078	GmGELP33	4362.68	1535.11	-1.50687	2.62e-187	8.14e-185	Down
LOC100819292	GmGELP188	3826.13	1286.93	-1.57195	4.55e-139	8.75e-137	Down
LOC100786548	GmGELP123	6.27203	78.4402	3.64459	2.92e-12	2.7e-11	Up
LOC102667991	GmGELP160	622.401	239	-1.38083	2.34e-31	5.88e-30	Down
LOC100813414	GmGELP26	9511.38	4169.53	-1.18977	3.93e-154	9.02e-152	Down
LOC100793645	GmGELP72	9992.96	4387.03	-1.18767	5.75e-164	1.41e-161	Down
LOC100791595	GmGELP79	1741.3	378.842	-2.2005	6.57e-148	1.41e-145	Down
LOC100780506	GmGELP64	184.953	82.5412	-1.16397	2.98e-07	1.71e-06	Down
LOC100793845	GmGELP148	272.534	135.353	-1.00971	1.03e-08	6.93e-08	Down
LOC100812154	GmGELP180	5595.33	1544.79	-1.85681	5.8e-296	3.95e-293	Down
LOC102668807	GmGELP121	934.892	217.29	-2.10518	9.97e-81	8.54e-79	Down
LOC100801870	GmGELP178	78.6292	346.658	2.14038	1.59e-28	3.61e-27	Up
LOC100813037	GmGELP28	2.13097	27.2382	3.67604	4.39e-07	2.47e-06	Up
LOC100800835	GmGELP100	2683.44	524.432	-2.35525	7.21e-218	3.1e-215	Down
LOC100815803	GmGELP129	619.072	234.715	-1.3992	8.59e-32	2.19e-30	Down
LOC100783310	GmGELP187	173.285	76.7118	-1.17563	1.27e-06	6.78e-06	Down
LOC100775689	GmGELP124	622.709	1482.92	1.25181	7.01e-39	2.34e-37	Up
LOC100812062	GmGELP127	42.8193	111.431	1.37982	1.23e-05	5.76e-05	Up
LOC100812886	GmGELP25	24.4484	3.13252	-2.96435	3.09e-05	0.000136795	Down
