# Supplementary material for: Genome-Wide Identification, Evolution, and Expression of GDSL-Type Esterase/Lipase Gene Family in Soybean
Source: Front Plant Sci. 2020 Jun 25;11:726. doi: 10.3389/fpls.2020.00726 (PMC7332888; doi:10.3389/fpls.2020.00726)
Supplement: TABLE S8 — Primers and sequences used in this study. [file Table_8.XLSX]

## Sheet: Sheet2
Table S8 Primers and sequences used in this study.
Primer name	Primer sequence（5'-3'）	Experiment
GmGELP25RTF	ATCCATCAGAGAAAGCTAGTCG	RT-qPCR
GmGELP25RTR	GGAGGGACAAACCAGTACATAA	RT-qPCR
GmGELP28RTF	GGTATCTGCCGATTTCTTTGTC	RT-qPCR
GmGELP28RTR	CCAAGAGCTTGAGCAAGAAAAT	RT-qPCR
GmGELP33RTF	TCTTCCTCATTTCGGAGTATCG	RT-qPCR
GmGELP33RTR	TTTGAGTGTTAAGTTCGTGCAG	RT-qPCR
GmGELP74RTF	TTGTTATCAAGCAACACACTGG	RT-qPCR
GmGELP74RTR	GCAGAATTTAAAGCGTACGTCA	RT-qPCR
GmGELP100RTF	CAGTACCAGCAACGATTAAGTG	RT-qPCR
GmGELP100RTR	GAAATCGTTACCACCAAGTGTC	RT-qPCR
GmGELP123RTF	GTCATGCAAATTTGACTCGAGT	RT-qPCR
GmGELP123RTR	ATGCCACCATAACAGATATCGT	RT-qPCR
GmGELP163RTF	CTCTCATGTTGCCTTATTGCTC	RT-qPCR
GmGELP163RTR	TATGTTGTTGTTGTTGCCTGAG	RT-qPCR
Gmtubulin-RTF	AAGGTCTCTGATACTGTGGTTG	Reference for expression analysis
Gmtubulin-RTR	GGAATCGAAGACAGCATGTAAC	Reference for expression analysis
GmGELP28CF	CAGGAAGAAAGAAAGGTT	Cloning GmGELP28
GmGELP28CR	AAGAAATAACTCCATGTG	Cloning GmGELP28
GmGELP28-3301F	GGACTCTTGACCATGATGATTCCAAAGGTA	soybean transformation vector
GmGELP28-3301R	ATTCGAGCTGGTCACCACCTATAGGT TGAAG	soybean transformation vector
GmGELP28-1302F	GGGACTCTTGACCATGATGATTCCAAAGGTA	A. thaliana transformation vector
GmGELP28-1302R	TCAGATCTACCCATGGTCAACCTATA GGTTG	A. thaliana transformation vector
TaCBL1-ADF	GGAGGCCAGTGAATTCATGGGGTGCATCCAGT	Yeast two-hybrid
TaCBL1-ADR	CACCCGGGTGGAATTCTCATGTAACGATATCA	Yeast two-hybrid
TaCBL2-ADF	GGAGGCCAGTGAATTCATGGTGCAGTGTCTCG	Yeast two-hybrid
TaCBL2-ADR	CACCCGGGTGGAATTCTCAGGTATCGTCGACC	Yeast two-hybrid
TaCBL3-ADF	GGAGGCCAGTGAATTCATGTTGCAGTGCCTGG	Yeast two-hybrid
TaCBL3-ADR	CACCCGGGTGGAATTCTTATGTATCGTCGACC	Yeast two-hybrid
TaCBL4-ADF	GGAGGCCAGTGAATTCATGGGCTGCGTGTCGT	Yeast two-hybrid
TaCBL4-ADR	CACCCGGGTGGAATTCTTATTTGCTGATTCCG	Yeast two-hybrid
TaCBL6-ADF	GGAGGCCAGTGAATTCATGGTGGATTTCCCGG	Yeast two-hybrid
TaCBL6-ADR	CACCCGGGTGGAATTCTCAAGCATCCTCGACC	Yeast two-hybrid
TaCBL7-ADF	GGAGGCCAGTGAATTCATGGGATGTGCATCAT	Yeast two-hybrid
TaCBL7-ADR	CACCCGGGTGGAATTCCTACAACTCTTCGTCG	Yeast two-hybrid
TaCBL9-ADF	GGAGGCCAGTGAATTCATGGCCTCACGCTTCAACT	Yeast two-hybrid
TaCBL9-ADR	CACCCGGGTGGAATTCTTAGTCTTCAACCGCG	Yeast two-hybrid
TaCIPK23CF	ACCATTAACCGCCACTAC	Cloning TaCIPK23
TaCIPK23CF	ATGCCTTTCCTGAGATTCCT	Cloning TaCIPK23
TaCIPK23-BDF	ATGGAGGCCGAATTCATGGTTGATTCGAGC	Yeast two-hybrid
TaCIPK23-BDR	GATCCCCGGGAATTCTCATGGAGACCTCCG	Yeast two-hybrid
TaCBL1pcoldF	TACCCTCGAGGGATCCATGGGGTGCATCC	pull-down
TaCBL1pcoldR	GCTTGAATTCGGATCCTCATGTAACGATATCATCA	pull-down
TaCBL4pcoldF	TACCCTCGAGGGATCCATGGGCTGCGTGT	pull-down
TaCBL4pcoldR	GCTTGAATTCGGATCCTTATTTGCTGATTCCACTGT	pull-down
TaCBL7dpcoldF	TACCCTCGAGGGATCCATGGGATGTGCAT	pull-down
TaCBL7dpcoldR	GCTTGAATTCGGATCCTCATGTAACGATATCATCAA	pull-down
TaCIPK23-4T-1F	TGGATCCCCGGAATTCATGGTTGATTCGAG	pull-down
TaCIPK23-4T-1R	GTCGACCCGGGAATTCTCATGGAGACCTC	pull-down
CIPK23-qF1	ATGGCAGGCTACCTTCCGTT	RT-qPCR
CIPK23-qR1	GATTGAGGCCCTGGGAGGTA	RT-qPCR
TaactinF	CTCCCTCACAACAACCGC	RT-qPCR
TaactinR	TACCAGGAACTTCCATACCAAC	RT-qPCR
TaCIPK23-110F	CGACTCTAGAGGATCCATGGTTGATTCGA	wheat transformation vector
TaCIPK23-110R	GGGTACCCGGGGATCCATGGAGACCTCCG	wheat transformation vector
